# Supplementary material for: ESBL-Producing Escherichia coli and Klebsiella pneumoniae Exhibit Divergent Paths During In-Human Evolution Towards Carbapenem Resistance
Source: Microorganisms. 2025 Jun 14;13(6):1387. doi: 10.3390/microorganisms13061387 (PMC12196164; doi:10.3390/microorganisms13061387)
Supplement: Supplementary file 1 [file microorganisms-13-01387-s001.zip]

Archive with 1 entries (1 files):
- Supplemental_Data_S1.xlsx
