# Supplementary material for: ESBL-Producing Escherichia coli and Klebsiella pneumoniae Exhibit Divergent Paths During In-Human Evolution Towards Carbapenem Resistance
Source: Microorganisms. 2025 Jun 14;13(6):1387. doi: 10.3390/microorganisms13061387 (PMC12196164; doi:10.3390/microorganisms13061387)
Supplement: Supplementary file 1 [file microorganisms-13-01387-s001.zip › Supplemental_Data_S1.xlsx]

## Sheet: All samples
Index-Evolved Pair	Sample Name	Source	Days Between Isolation	MLST	Presence of CRISPR Cas	Gene with SNP/Mutation
ESBL KP	DS186	Urine		471	Y
ESBL KP	DS206	Urine	17	471	Y	uhpT, kbl
ESBL KP	KT228	Urine		3691	Y
ESBL KP	KT271	Urine	25	3691	Y	rsxC
ESBL KP	CK459	Urine		534	Y
CRKP	CK533	Urine	62	534	Y	gyrA, metF, ompK36
ESBL KP	KT286	Wound		25	N
CRKP	KT335	Wound	23	25	N	ompK35
ESBL KP	AS071	Wound		307	N
CRKP	AS092	Wound	22	307	N	cydB, cyoA, ecpD, ompK35, ompK36
ESBL KP	KT168	Sputum		258	Y
CRKP	KT212	Sputum	35	258	N	lptB, cpxA
ESBL KP	AS093	Sputum		987	N
CRKP	AS161	Urine	51	987	N	wzi, sodA, ompK36
CRKP	CK296	Urine		258	N
CRKP	CK303	Urine	10	258	N	nfdA
CRKP	AS042	Trach		258	N
CRKP	AS070	Trach	21	258	N	wbgU, narL
CRKP	KT079	Sputum		258	N
CRKP	KT202	Sputum	65	258	N	phoQ
ESBL EC	SJ081	Urine		43	N
ESBL EC	SJ345	Urine	170	43	N	fecR
ESBL EC	CK118	Urine		131	N
ESBL EC	CK421	Urine	180	131	N	hycE
ESBL EC	DS266	Urine		131	N
ESBL EC	NB023	Urine	175	131	N	dtpC, ompC
ESBL EC	AS118	Urine		131	N
ESBL EC	AS204	Urine	108	131	N	agn43, lacY
ESBL EC	CK501	Sputum		700	N
ESBL EC	CK546	Sputum	36	700	N	wzzB, wcaM
ESBL EC	CK689	Urine		131	N
ESBL EC	CK1001	Urine	215	131	N	fdrA
ESBL EC	KT063	Urine		131	N
ESBL EC	KT351	Urine	161	131	N	entF
ESBL EC	NB021	Urine		131	N
ESBL cHR EC	NB270	Urine	247	131	N	ycgR
ESBL EC	PN328	Urine		650	Y
ESBL cHR EC	NB047	Urine	513	650	Y	cydA, dtpA, ompR
ESBL EC	NB140	Urine		131	N
ESBL cHR EC	NB310	Urine	179	131	N	fyuA
ESBL EC	DS393	Urine		2	Y
ESBL cHR EC	NB007	Urine	33	2	Y	rfaQ, ompF
ESBL EC	DS088	Urine		648	Y
ESBL cHR EC	DS236	Urine	114	648	Y	aaeB
ESBL EC	DS252	Blood		131	N
ESBL cHR EC	NB002	Blood	168	131	N	agn43, iutA, yggR
ESBL EC	PN402	Blood		131	N
ESBL cHR EC	DS321	Urine	266	131	N	lptF
ESBL EC	PN125	Blood		131	N
ESBL cHR EC	DS419	Urine	619	131	N	arnD
ESBL EC	MT200	Urine		131	N
ESBL cHR EC	MT296	Urine	70	131	N	papX, cheY
CREC	NB250	Urine		131	N
CREC	NB259	Blood	5	131	N	waaU

## Sheet: KP samples
Position	Mutation	ESBL KP	ESBL KP	ESBL KP	ESBL KP	ESBL KP	CRKP	ESBL KP	CRKP	ESBL KP	CRKP	ESBL KP	CRKP	ESBL KP	CRKP	CRKP	CRKP	CRKP	CRKP	CRKP	CRKP	Annotation	Gene	Description
		DS186	DS206	KT228	KT271	CK459	CK533	KT286	KT335	AS071	AS092	KT168	KT212	AS093	AS161	CK296	CK303	AS042	AS070	KT079	KT202
37619	C→T		1																			A306V (GCT→GTT)	uhpT →	hexose‑6‑phosphate:phosphate antiporter
55327	A→T						1															I83F (ATC→TTC)	gyrA →	DNA topoisomerase (ATP‑hydrolyzing) subunit A
65192	Δ13 bp						1															coding (371‑383/1119 nt)	ompK36 →	porin OmpK36
124560	→ +AT		1																			coding (1195/1197 nt)	kbl →	glycine C‑acetyltransferase
548449	T→G												1									I179L (ATC→CTC)	lptB_2 ←	Lipopolysaccharide export system ATP‑binding protein LptB
767729	A→G										1											V14A (GTC→GCC)	cydB ←	cytochrome d ubiquinol oxidase subunit II
989424	(A)5→6										1											coding (286/1080 nt)	ompK35 →	porin OmpK35
1604891	30 bp→33 bp														1							coding (670‑699/1119 nt)	ompK36 →	porin OmpK36
1674707	T→C										1											L3P (CTC→CCC)	cyoA →	cytochrome o ubiquinol oxidase subunit II
1775537	G→A										1											A191V (GCC→GTC)	ecpD ←	fimbrial adhesin EcpD
1829037	A→G																		1			S170G (AGC→GGC)	wbgU →	UDP‑N‑acetylglucosamine 4‑epimerase
2327986	C→T				1																	A715T (GCA→ACA)	rsxC ←	electron transport complex subunit RsxC
2331077	T→G																		1			T157P (ACC→CCC)	narL ←	Nitrate/nitrite response regulator protein NarL
2640947	(CTCGGCGGAGTAAAAGGCGATGGATACCCG)1→2																1					coding (805/1707 nt)	nfdA_1 ←	N‑substituted formamide deformylase
3437337	C→T																				1	L239F (CTC→TTC)	phoQ →	Sensor protein PhoQ
3456236	→ +T								1													coding (565/1023 nt)	ompK35 →	porin OmpK35
3678233	T→A						1															Q20L (CAG→CTG)	metF ←	methylenetetrahydrofolate reductase
4666946	C→T										1											Q76* (CAG→TAG)	ompK36 →	porin OmpK36
5389687	T→A												1									L291Q (CTG→CAG)	cpxA →	Sensor histidine kinase CpxA

## Sheet: EC samples
Position	Mutation	ESBL EC	ESBL EC	ESBL EC	ESBL EC	ESBL EC	ESBL EC	ESBL EC	ESBL EC	ESBL EC	ESBL EC	ESBL EC	ESBL EC	ESBL EC	ESBL EC	ESBL EC	ESBL cHR EC	ESBL EC	ESBL cHR EC	ESBL EC	ESBL cHR EC	ESBL EC	ESBL cHR EC	ESBL EC	ESBL cHR EC	ESBL EC	ESBL cHR EC	ESBL EC	ESBL cHR EC	ESBL EC	ESBL cHR EC	ESBL EC	ESBL cHR EC	CREC	CREC	Annotation	Gene	Description
		SJ081	SJ345	CK118	CK421	DS266	NB023	AS118	AS204	CK501	CK546	CK689	CK1001	KT063	KT351	NB021	NB270	PN328	NB047	NB140	NB310	DS393	NB007	DS088	DS236	DS252	NB002	PN402	DS321	PN125	DS419	MT200	MT296	NB250	NB250
89079	(A)8→7																																		1	coding (661/1074 nt)	waaU →	glycosyltransferase family 9 protein
385803	G→T																		1																	A189S (GCC→TCC)	ompR →	two‑component system response regulator OmpR
813076	T→C																										1									N1025S (AAC→AGC)	agn43 ←	autotransporter adhesin Ag43
813178	C→T								1																											R991Q (CGG→CAG)	agn43 ←	autotransporter adhesin Ag43
857317	T→C																										1									I686V (ATT→GTT)	iutA ←	ferric aerobactin receptor IutA
857494	C→A																										1									A627S (GCA→TCA)	iutA ←	ferric aerobactin receptor IutA
875374	C→T																																1			R106C (CGC→TGC)	papX →	HTH‑type transcriptional regulator PapX
899402	T→A																										1									L311I (TTA→ATA)	yggR →	type IV pilus twitching motility protein PilT
1181555	A→G				1																															E460G (GAA→GGA)	hycE →	formate hydrogenlyase subunit HycE
1613421	2 bp→CT										1																									coding (648‑649/981 nt)	wzzB ←	LPS O‑antigen chain length determinant protein WzzB
1625284	C→A										1																									S438I (AGC→ATC)	wcaM ←	colanic acid biosynthesis protein WcaM
1644022	G→A																														1					R131C (CGC→TGC)	arnD ←	4‑deoxy‑4‑formamido‑L‑arabinose‑ phosphoundecaprenol deformylase
1701520	A→G						1																													K37E (AAA→GAA)	ompC →	porin OmpC
2013321	C→T																				1															R309H (CGC→CAC)	fyuA ←	siderophore yersiniabactin receptor FyuA
2201175	A→C																																1			E27A (GAG→GCG)	cheY →	chemotaxis response regulator CheY
2221090	C→T																		1																	G162S (GGC→AGC)	dtpA ←	dipeptide/tripeptide permease DtpA
2266804	→ +GACC																						1													coding (183/1089 nt)	ompF →	porin OmpF
2939394	C→T																1																			Q7* (CAG→TAG)	ycgR →	flagellar brake protein
3278310	C→T																		1																	M102I (ATG→ATA)	cydA ←	cytochrome ubiquinol oxidase subunit I
3647846	A→G														1																					L117P (CTG→CCG)	entF ←	enterobactin non‑ribosomal peptide synthetase EntF
3700835	G→A												1																							A75V (GCG→GTG)	fdrA ←	acyl‑CoA synthetase FdrA
3877457	A→T								1																											K335* (AAA→TAA)	lacY →	lactose permease
4090034	A→T																						1													E2D (GAA→GAT)	rfaQ →	lipopolysaccharide core heptosyltransferase RfaQ
4090048	A→G																						1													K7R (AAA→AGA)	rfaQ →	lipopolysaccharide core heptosyltransferase RfaQ
4090052	2 bp→TT																						1													coding (24‑25/1071 nt)	rfaQ →	lipopolysaccharide core heptosyltransferase RfaQ
4090056	G→C																						1													V10L (GTC→CTC)	rfaQ →	lipopolysaccharide core heptosyltransferase RfaQ
4090072	A→T																						1													Y15F (TAT→TTT)	rfaQ →	lipopolysaccharide core heptosyltransferase RfaQ
4432965	C→A		1																																	R79S (CGC→AGC)	fecR →	ferric citrate uptake sigma factor regulator FecR
4441187	C→A																								1											E336* (GAG→TAG)	FH07_22110 ←	p‑hydroxybenzoic acid efflux subunit AaeB
4471841	T→G																												1							Q128P (CAG→CCG)	lptF ←	LPS export ABC transporter permease LptF
4726334	T→C						1																													Y12H (TAT→CAT)	dtpC →	dipeptide/tripeptide permease DtpC
